# Supplementary material for: Predicting residue ionization of OmpF channel using Constant pH Molecular Dynamics as benchmark
Source: PLoS Comput Biol. 2025 Oct 23;21(10):e1013628. doi: 10.1371/journal.pcbi.1013628 (PMC12578334; doi:10.1371/journal.pcbi.1013628)
Supplement: S1 Table — pKa predictions for 41 selected residues (27 Asp and 14 Glu) obtained with seven different methods: CpHMD, PROPKA, DeepKa, PB_A, H++, KaML-CBT and KaML-ESM (see main text). Basic residues remain positively charged across the full pH range (1–8). For CpHMD-derived values, uncertainties were estimated from the standard deviation of pKa values across three independent replicas. Protonation fractions were first averaged over time for each residue, and then across equivalent residues in different monomers, increasing statistical sampling. Three titration curves (one per replica) were obtained, yielding three corresponding pKa values. (XLSX) [file pcbi.1013628.s001.xlsx]

## Sheet: Table S1
	Residue	CpHMD	PROPKA *	DeepKa §	PB_A #	H++ &	KaML-CBT $	KaML-ESM †
	E 2	3.6 ± 0.0	4.4	3.9	3.7	4	4.13	4.2
	D 7	3.8 ± 0.1	3.4	3.7	3.8	3.6	3.5	3.7
	D 12	3.2 ± 0.0	4.1	3.8	3	2.3	3.4	5.9
	E 29	3.6 ± 0.0	4.5	3.9	4.3	4	3.9	4.2
	D 37	< 1	4.9	3	0.3	2.9	3.2	3.1
	E 48	3.6 ± 0.0	4.1	3.9	3.6	2.9	4	3.9
	D 54	3.8 ± 0.1	4.1	3.8	4.6	3.7	3.7	4.3
	E 62	< 1	2.5	2.6	0.4	< 0	4.1	6.1
	E 71	< 1	1.1	4.1	0.5	4.6	4.4	4
	D 74	3.5 ± 0.1	2.5	3.1	1.8	2.9	3	3.4
	D 92	4.3 ± 0.0	4	4.1	4.9	4.2	4.1	3.5
	D 97	2.9 ± 0.3	5.9	4.7	2.9	4.2	4.9	4.5
	D 107	~ 1	3.8	3.7	3.2	1.3	5.1	2.4
	D 113	4.0 ± 0.0	4.6	3.8	3.2	2.5	4	6
	E 117	3.5 ± 0.1	6.3	4.5	6.2	0.6	4.1	6.7
	D 121	~ 1	5.5	3.1	2.8	1.7	3.2	6.2
	D 126	< 1	3.2	2.5	0.5	< 0	3.7	5.1
	D 127	> 8	7.4	5.5	3.8	6.6	6.6	5
	D 149	3.9 ± 0.1	4	3.9	4.5	4.3	4.2	3.7
	E 162	3.1 ± 0.1	3.7	3.6	1.8	2.5	4	4.1
	D 164	2.9 ± 0.0	4.1	3.3	3.3	3.3	3.7	3.2
	D 172	6.2 ± 0.5	3.9	3.6	1	3.6	4	3
	E 181	3.6 ± 0.1	4.7	4.3	4.2	4.2	3.9	4.2
	E 183	5.3 ± 0.1	4.6	4.2	6.1	4.9	4.2	4.3
	D 195	3.9 ± 0.2	3.1	3.1	1.2	1.9	3.7	3.9
	E 201	4.9 ± 0.1	4.1	4.2	4.5	4.2	4.2	5.7
	E 212	4.9 ± 0.4	4.6	3.2	4.3	3.3	4	3.9
	D 221	4.5 ± 0.1	4	4.3	3	3.3	3.4	4.1
	E 233	4.1 ± 0.3	2.7	3.8	0.5	1.3	4.1	5
	D 256	> 8	6	3.2	0.6	< 0	4.9	6.4
	D 266	3.5 ± 0.0	4	3.7	3.5	3.9	3.8	3.8
	D 282	3.6 ± 0.1	4.2	3.7	4	3	4	3.7
	E 284	3.8 ± 0.1	3.9	3.9	4.2	4.5	4.4	4.5
	D 288	2.6 ± 0.1	3.5	3	0.5	2.4	4	3.9
	D 290	3.2 ± 0.2	3.4	2.9	0.5	0.8	4.1	4
	E 296	> 8	9.6	7.3	8.9	9.4	6.6	7.3
	D 312	> 8	4.5	6.5	1.5	4	6.3	6.8
	D 319	2.7 ± 0.1	3.6	2.8	4.5	3.7	3	4.4
	D 321	3.6 ± 0.0	4.1	4	5.1	4	3.5	4.2
	D 329	3.7 ± 0.3	4.1	3.3	2.3	3.6	3.8	4.7
	D 330	6.5 ± 0.2	3.7	3.1	4.5	3.8	3.8	3.7

## Sheet: References
	(*) Olsson, M.H.M., C.R. Søndergaard, M. Rostkowski, and J.H. Jensen. 2011. PROPKA3: Consistent treatment of internal and surface residues in empirical pKa predictions. J Chem Theory Comput. 7:525–537.
	(§) Cai, Z., H. Peng, S. Sun, J. He, F. Luo, and Y. Huang. 2024. DeepKa Web Server: High- Throughput Protein pKa Prediction. J Chem. Inf. Model. 64:2933–2940.
	(#) Alcaraz, A., E.M. Nestorovich, M. Aguilella-Arzo, V.M. Aguilella, and S.M. Bezrukov. 2004. Salting Out the Ionic Selectivity of a Wide Channel: The Asymmetry of OmpF. Biophys. J. 87:943–957.
	(&) Gordon, J.C., J.B. Myers, T. Folta, V. Shoja, L.S. Heath, and A. Onufriev. 2005. H++: a server for estimating pKas and adding missing hydrogens to macromolecules. Nucleic Acids Res. 33:W368–W371.
	($) Shen M, Kortzak D, Ambrozak S, Bhatnagar S, Buchanan I, Liu R, et al. KaMLs for Predicting Protein pKa Values and Ionization States: Are Trees All You Need? J Chem Theory Comput. 2025;21: 1446–1458.
	(†) Shen M, Dayhoff GW, Shen J. Protein Electrostatic Properties are Fine-Tuned Through Evolution. BioRxiv 2025.04.17.649309. doi:10.1101/2025.04.17.649309.
